# Supplementary material for: Two-Dimensional MoS2 Nanosheets Derived from Cathodic Exfoliation for Lithium Storage Applications
Source: Nanomaterials (Basel). 2024 May 25;14(11):932. doi: 10.3390/nano14110932 (PMC11173767; doi:10.3390/nano14110932)
Supplement: Supplementary file 1 [file nanomaterials-14-00932-s001.zip]

Archive with 4 entries (4 files):
- nanomaterials-2975187-supplementary.pdf
- Supplementary Movie 1.mp4
- Supplementary Movie 2.mp4
- Supplementary Movie 3.mp4
